# Supplementary material for: Factors Associated with Smokers Attending More Than One Smoking Cessation Clinic Visit
Source: J Clin Med. 2023 Nov 21;12(23):7222. doi: 10.3390/jcm12237222 (PMC10706923; doi:10.3390/jcm12237222)
Supplement: Supplementary file 1 [file jcm-12-07222-s001.zip]

Archive with 1 entries (1 files):
- jcm-2699499-supplementary.pdf
